# Supplementary material for: A Low Dose Combination of Withaferin A and Caffeic Acid Phenethyl Ester Possesses Anti-Metastatic Potential In Vitro: Molecular Targets and Mechanisms
Source: Cancers (Basel). 2022 Feb 3;14(3):787. doi: 10.3390/cancers14030787 (PMC8834371; doi:10.3390/cancers14030787)
Supplement: Supplementary file 1 [file cancers-14-00787-s001.zip]

Archive with 1 entries (1 files):
- cancers-1523562-supplementary.pdf
